# Supplementary material for: Strategic Prioritization of Mining Policies in Colombia Through The IGOR Hybrid Framework
Source: Environ Manage. 2026 Jun 11;76(6):213. doi: 10.1007/s00267-026-02500-6 (PMC13260195; doi:10.1007/s00267-026-02500-6)
Supplement: Supplementary file 4 — Supplementary Material_1 [file 267_2026_2500_MOESM4_ESM.xlsx]

## Sheet: Inicio
	PRIORIZACION DE ACCIONES EN EL SECTOR MINERO
	OBJETIVO 1: Fortalecer la planeación de la actividad minera con enfoques social, cultural, ambiental y articularla con el ordenamiento territorial para el aprovechamiento racional de los recursos
	Nombre Evaluador			Grupo UNAL
	Organización			Universidad Nacional de Colombia
	Fecha			2024-09-23
				Elija Check si ya está revisado
				TRUE	En esta sección se valora la importancia relativa de cada criterio, considerando el objetivo a analizar (2)
				FALSE	En esta sección se priorizan incertidumbres a partir de la evaluación de su impacto y probabilidad de impedir el logro del Objetivo (2)
				FALSE	Se analiza la robustez de cada acción respecto a los diferentes escenarios de cada incertidumbre definida como extrema en la anterior priorización
					Se ingresa la matriz de las consecuencias que tendrá cada acción en cada uno de los criterios respecto a cada línea estratégica:
				FALSE	Planeación Minera
				FALSE	Ordenamiento Territorial para la actividad minera.
				FALSE	Dialogo para la mitigación de la conflictividad.
				FALSE	Incorporación de los enfoques de derechos humanos, étnicos, de género e interseccional en la minería

## Sheet: 1. Priorización de criterios
PRIORIZACION DE LOS CRITERIOS PARA LA VALORACION DE ACCIONES
	OBJETIVO 1: Fortalecer la planeación de la actividad minera con enfoques social, cultural, ambiental y articularla con el ordenamiento territorial para el aprovechamiento racional de los recursos
	CRITERIOS DE IMPORTANCIA						Niveles
				Elija de la lista la importancia de cada criterio respecto al objetivo
	Dimensión	Criterio	Definición	Objetivo 1: Fortalecer la PLANEACION de la actividad minera con enfoques social, cultural, ambiental y articularla con el ordenamiento territorial para el aprovechamiento racional de los recursos
	Económica	Mayores Ingresos Fiscales	Cómo la acción contribuye a ingresos fiscales a través de impuestos, regalías entre otros.	medianamente importante									muy importante
	Social	Mayor Generación de Empleo	cantidad y calidad de los empleos generados por la acción, directos como indirectos, y durante cuánto tiempo.	medianamente importante
		Mayor Desarrollo de las comunidades locales	Cómo la acción afecta, por ejemplo, en provisión de infraestructura, educación, y salud.	Muy importante
	Ambiental	Mayor Protección de Ecosistemas	Evaluar el impacto de en los ecosistemas locales, incluyendo la biodiversidad, la calidad del aire y del agua.	Muy importante
		Mayor mitigación al Cambio Climático	Considerar si la acción mitiga las emisiones de gases de efecto invernadero o por lo contrario emite significativamente.	Muy importante
	CRITERIOS DE GOBERNABILIDAD
				Elija de la lista la importancia de cada criterio respecto al objetivo
	Dimensión	Criterio	Definición	Objetivo 1: Fortalecer la PLANEACION de la actividad minera con enfoques social, cultural, ambiental y articularla con el ordenamiento territorial para el aprovechamiento racional de los recursos
	Viabilidad	Mayor Viabilidad	Existencia y aplicación de un marco legal y regulatorio claro que apoye la acción: no genera conflictos intersectoriales.	Muy importante
		Mayor Fortaleza Institucional	Capacidad técnica, financiera y humana, de las instituciones gubernamentales, para regular y supervisar la implementación de la acción.	medianamente importante
	Impacto social	Menores Conflictos Sociales	Potencial de conflictos sociales derivados de la acción y si esta fomenta inclusión y Participación Ciudadana y no genera conflictos por el uso del suelo	Absolutamente importante
			nada importante	El criterio es irrelevante respecto al objetivo en cuestión
			Apenas importante
			medianamente importante
			Muy importante
			Absolutamente importante	El criterio es completamente indispensable y pertenece al grupo de criterios que indiscutiblemente son claves para la priorización

## Sheet: 2. Priorización incertidumbres
										Reglas de prioridad
		SELECCIÓN DE INCERTIDUMBRES MAS RELEVANTES (COMUN A TODOS LOS OBJETIVOS)				esto va oculto para ellos						Probabilidad
	Categoria	Incertidumbre	Descripción	Impacto	Probabilidad	Prioridad	Impacto	Probabilidad				Raro	Improbable	Posible	Probable	Casi seguro
	Naturales	Catástrofes naturales	Que se den graves deslizamientos, inundaciones, terremotos que afecten al sector minero	Menor	Posible	Moderado	2	3		Impactos	Insignificante	Bajo	Bajo	Moderado	Alto	Alto
											Menor	Bajo	Bajo	Moderado	Alto	Extremo
	Legales	Nuevos requerimientos legales	Que se genere alta inestabilidad en las reglas para inversionistas	Moderado	Casi seguro	Extremo	3	5			Moderado	Bajo	Moderado	Alto	Extremo	Extremo
											Mayor	Moderado	Alto	Alto	Extremo	Extremo
	Geopolitica	Inestabilidad global geopolítica	Guerras, conclictos que generen fallos en suministro y alteración de precios	Moderado	Raro	Bajo	3	1			Catastrofico	Alto	Alto	Extremo	Extremo	Extremo
	Técnicos	Disponibilidad de mineral encontrado	Se encuentra poco material económico, social y ambientalmente explotable	Mayor	Probable	Extremo	4	4		Extremo	Deben ser objeto de analisis de robustez
		Demanda a nivel internacional	Disminuye significativamente la demanda de minerales extrategicos	Mayor	Improbable	Alto	4	2		Alto	Podría ser objeto de analisis de robustez
	Financieros	Precios internacionales de minerales criticos	Alta volatilidad en los precios	Moderado	Raro	Bajo	3	1
	Sociales	Rechazo social a la minería	Incrementa las barreras sociales al ejercicio minero	Mayor	Probable	Extremo	4	4
		Conflicto armado	Se intesifica nuevamente el conflicto armado	Mayor	Probable	Extremo	4	4
			las mismas para todo el ejercicio
		Descripción	gravedad del impacto si de da su peor valor
		Insignificante	< 10	1
		Menor	10 to 25	2
		Moderado	26 to 50	3
		Mayor	51 to 75	4
		Catastrofico	> 76	5
		Descripción	probabilidad
		Raro	< 20 %	1
		Improbable	20 % a 39 %	2
		Posible	40 % a 59 %	3
		Probable	60 % to 79 %	4
		Casi seguro	80 % to 99 %	5

## Sheet: 3. Análisis de Robustez
		ANALISIS DE ROBUSTEZ DE CADA ACCION ANTE INCERTIDUMBRES
	OBJETIVO 1	Fortalecer la planeación de la actividad minera con enfoques social, cultural, ambiental y articularla con el ordenamiento territorial para el aprovechamiento racional de los recursos
	LINEA ESTRATEGICA		1. Planeación Minera
					Si se implementara la acción, evalúe entre 0 y 100 qué tanto se afecta el logro del objetivo 1 si se presenta la:		Meta=	50
	Categoria		Incertidumbre	Prioridad (no cambiar)	Peor condición de la incertidumbre	Mejor condición de la incertidumbre	Sensibilidad	Robustez			minimo	maximo-minimo
	Naturales	Catástrofes naturales	Que se den graves deslizamientos, inundaciones, terremotos que afecten al sector minero	Moderado						Catástrofes naturales
	Legales	Nuevos requerimientos legales	Que se genere alta inestabilidad en las reglas para inversionistas	Extremo	10	45	35	0		Nuevos requerimientos legales	10	35
	Geopolitica	Inestabilidad global geopolítica	Guerras, conclictos que generen fallos en suministro y alteración de precios	Bajo						Inestabilidad global geopolítica
	Técnicos	Disponibilidad de mineral encontrado	Se encuentra poco material económico, social y ambientalmente explotable	Extremo	10	80	70	30		Disponibilidad de mineral encontrado	10	70
		Demanda a nivel internacional	Disminuye significativamente la demanda de minerales extrategicos	Alto						Demanda a nivel internacional
	Financieros	Precios internacionales de minerales criticos	Alta volatilidad en los precios	Bajo						Precios internacionales de minerales criticos
	Sociales	Rechazo social a la minería	Incrementa las barreras sociales al ejercicio minero	Extremo	0	35	35	0		Rechazo social a la minería	0	35
		Conflicto armado	Se intesifica nuevamente el conflicto armado	Extremo			0	0		Conflicto armado
							0	0	%
	OBJETIVO 1		Fortalecer la planeación de la actividad minera con enfoques social, cultural, ambiental y articularla con el ordenamiento territorial para el aprovechamiento racional de los recursos
	LINEA ESTRATEGICA		2. Ordenamiento Territorial para la actividad minera.
					Si se implementara la acción, evalúe entre 0 y 100 qué tanto se afecta el logro del objetivo 1 si se presenta la:		Meta=	50
	Categoria		Incertidumbre	Prioridad (no cambiar)	Peor condición de la incertidumbre	Mejor condición de la incertidumbre	Sensibilidad	Robustez			minimo	maximo-minimo
	Naturales	Catástrofes naturales	Que se den graves deslizamientos, inundaciones, terremotos que afecten al sector minero	Moderado						Catástrofes naturales
	Legales	Nuevos requerimientos legales	Que se genere alta inestabilidad en las reglas para inversionistas	Extremo	10	60	50	10		Nuevos requerimientos legales	10	50
	Geopolitica	Inestabilidad global geopolítica	Guerras, conclictos que generen fallos en suministro y alteración de precios	Bajo						Inestabilidad global geopolítica
	Técnicos	Disponibilidad de mineral encontrado	Se encuentra poco material económico, social y ambientalmente explotable	Extremo	5	75	70	25		Disponibilidad de mineral encontrado	5	70
		Demanda a nivel internacional	Disminuye significativamente la demanda de minerales extrategicos	Alto						Demanda a nivel internacional
	Financieros	Precios internacionales de minerales criticos	Alta volatilidad en los precios	Bajo						Precios internacionales de minerales criticos
	Sociales	Rechazo social a la minería	Incrementa las barreras sociales al ejercicio minero	Extremo	10	70	60	20		Rechazo social a la minería	10	60
		Conflicto armado	Se intesifica nuevamente el conflicto armado	Extremo			0	0		Conflicto armado
							0	0	%
	OBJETIVO 1		Fortalecer la planeación de la actividad minera con enfoques social, cultural, ambiental y articularla con el ordenamiento territorial para el aprovechamiento racional de los recursos
	LINEA ESTRATEGICA		3. Dialogo para la mitigación de la conflictividad.
					Si se implementara la acción, evalúe entre 0 y 100 qué tanto se afecta el logro del objetivo 1 si se presenta la:		Meta=	50
	Categoria		Incertidumbre	Prioridad (no cambiar)	Peor condición de la incertidumbre	Mejor condición de la incertidumbre	Sensibilidad	Robustez			minimo	maximo-minimo
	Naturales	Catástrofes naturales	Que se den graves deslizamientos, inundaciones, terremotos que afecten al sector minero	Moderado						Catástrofes naturales
	Legales	Nuevos requerimientos legales	Que se genere alta inestabilidad en las reglas para inversionistas	Extremo	30	90	60	40		Nuevos requerimientos legales	30	60
	Geopolitica	Inestabilidad global geopolítica	Guerras, conclictos que generen fallos en suministro y alteración de precios	Bajo						Inestabilidad global geopolítica
	Técnicos	Disponibilidad de mineral encontrado	Se encuentra poco material económico, social y ambientalmente explotable	Extremo	50	90	40	40		Disponibilidad de mineral encontrado	50	40
		Demanda a nivel internacional	Disminuye significativamente la demanda de minerales extrategicos	Alto						Demanda a nivel internacional
	Financieros	Precios internacionales de minerales criticos	Alta volatilidad en los precios	Bajo						Precios internacionales de minerales criticos
	Sociales	Rechazo social a la minería	Incrementa las barreras sociales al ejercicio minero	Extremo	5	80	75	30		Rechazo social a la minería	5	75
		Conflicto armado	Se intesifica nuevamente el conflicto armado	Extremo			0	0		Conflicto armado
							0	0
	OBJETIVO 1		Fortalecer la planeación de la actividad minera con enfoques social, cultural, ambiental y articularla con el ordenamiento territorial para el aprovechamiento racional de los recursos
	LINEA ESTRATEGICA		4. Incorporación de los enfoques de derechos humanos, étnicos, de género e interseccional en la minería
					Si se implementara la acción, evalúe entre 0 y 100 qué tanto se afecta el logro del objetivo 1 si se presenta la:		Meta=	50
	Categoria		Incertidumbre	Prioridad (no cambiar)	Peor condición de la incertidumbre	Mejor condición de la incertidumbre	Sensibilidad	Robustez			minimo	maximo-minimo
	Naturales	Catástrofes naturales	Que se den graves deslizamientos, inundaciones, terremotos que afecten al sector minero	Moderado						Catástrofes naturales
	Legales	Nuevos requerimientos legales	Que se genere alta inestabilidad en las reglas para inversionistas	Extremo	40	65	25	15		Nuevos requerimientos legales	40	25
	Geopolitica	Inestabilidad global geopolítica	Guerras, conclictos que generen fallos en suministro y alteración de precios	Bajo						Inestabilidad global geopolítica
	Técnicos	Disponibilidad de mineral encontrado	Se encuentra poco material económico, social y ambientalmente explotable	Extremo	30	65	35	15		Disponibilidad de mineral encontrado	30	35
		Demanda a nivel internacional	Disminuye significativamente la demanda de minerales extrategicos	Alto						Demanda a nivel internacional
	Financieros	Precios internacionales de minerales criticos	Alta volatilidad en los precios	Bajo						Precios internacionales de minerales criticos
	Sociales	Rechazo social a la minería	Incrementa las barreras sociales al ejercicio minero	Extremo	5	80	75	30		Rechazo social a la minería	5	75
		Conflicto armado	Se intesifica nuevamente el conflicto armado	Extremo			0	0		Conflicto armado
							0	0

## Sheet: 4.1 Consecuencias Obj 1 lin 1
	MATRIZ DE CONSECUENCIAS IMPORTANCIA- GOBERNABILIDAD
	OBJETIVO 1	Fortalecer la planeación de la actividad minera con enfoques social, cultural, ambiental y articularla con el ordenamiento territorial para el aprovechamiento racional de los recursos
	LINEA ESTRATEGICA 1	Planeación Minera
	CRITERIOS DE IMPORTANCIA
	Que tan impactante (de 0 a 100, 100 es lo mas positivo) sería cada acción respecto a cada criterio
			Criterios Económicos	Criterios Sociales		Criterios Ambientales
	Acción	ID Acción OBJ_LINEA_ACCION	Mayores Ingresos Fiscales	Mayor Generación de Empleo	Mayor Desarrollo de las comunidades locales	Mayor Protección de Ecosistemas	Mayor mitigación del Cambio Climático
	Elaborar el plan territorial de inversión y de política publica para la promoción de buenas practicas en eficiencia energética, FNCER y nuevas tecnologías para la pequeña y mediana minería.	A1_1_1	25	20	30	60	90
	Implementar una estrategia de integración de variables sociales y ambientales en las herramientas de planeación minera.	A1_1_2	10	60	100	100	70
	Implementar una estrategia de integración de la perspectiva de género en las herramientas de planeación minera.	A1_1_3	5	50	30	10	10
	Incorporación en el Plan Energético Nacional de los minerales estratégicos para el país, determinados por la Agencia Nacional de Minería.	A1_1_4	80	60	60	10	90
	Actualizar el Plan Nacional de Desarrollo Minero PNDM.	A1_1_5	80	80	60	60	80
	Elaborar el plan subsectorial de minerales para la transición energética justa	A1_1_6	80	60	50	50	100
	Elaborar el plan subsectorial de minerales para la seguridad alimentaria	A1_1_7	80	70	70	30	50
	Elaborar el plan subsectorial de minerales para la infraestructura y hábitat	A1_1_8	70	70	60	30	40
	Reservar zonas con potencial y delimitar y declarar Áreas Estratégicas Mineras (AEM) o Áreas Estratégicas Mineras para la Formalización (AEMF)	A1_1_9	70	80	70	60	30
	Elaboración de la política de promoción asociada al desarrollo de la minería empresarial.	A1_1_10	80	70	50	30	20
	Realizar estudios metalogénicos y de potencial geológico para minerales estratégicos a escala nacional y en zonas de interés	A1_1_11	80	15	20	25	10
	Realizar estudios de geoquímica y geofísica en el territorio nacional	A1_1_12	80	15	20	25	10
	Realizar estudios de geoquímica ambiental, evaluación y zonificación de riesgo geoquímico para la salud humana y el ambiente.	A1_1_13	10	20	50	80	90
	Realizar estudios cartográficos y geomorfológicos para el ordenamiento del territorio.	A1_1_14	10	20	40	90	40
	Realizar estudios para evaluación de amenazas y riesgos de origen geológico	A1_1_15	10	10	30	80	30
	CRITERIOS DE GOBERNABILIDAD
	Que tan impactante (de 0 a 100; 100 es lo mas positivo) sería cada acción respecto a cada criterio
CRITERIOS DE ROBUSTEZ
			Acciones
Dimensión		Criterio	Acción 1	Acción 2	Acción 3	Acción 4	Acción 5	Acción 6
Robustez		Probabilidad de cumplir expectativas	90	56	75	67	49	40
Linea estratégica 1		Dimensión	Viabilidad		Impacto social
	Acción	ID Acción OBJ_LINEA_ACCION	Mayor Viabilidad	Mayor Fortaleza Institucional	Menores Conflictos Sociales
	Elaborar el plan territorial de inversión y de política publica para la promoción de buenas practicas en eficiencia energética, FNCER y nuevas tecnologías para la pequeña y mediana minería.	A1_1_1	70	90	10
	Implementar una estrategia de integración de variables sociales y ambientales en las herramientas de planeación minera.	A1_1_2	95	80	90
	Implementar una estrategia de integración de la perspectiva de género en las herramientas de planeación minera.	A1_1_3	70	20	60
	Incorporación en el Plan Energético Nacional de los minerales estratégicos para el país, determinados por la Agencia Nacional de Minería.	A1_1_4	95	80	20
	Actualizar el Plan Nacional de Desarrollo Minero PNDM.	A1_1_5	100	90	90
	Elaborar el plan subsectorial de minerales para la transición energética justa	A1_1_6	75	65	60
	Elaborar el plan subsectorial de minerales para la seguridad alimentaria	A1_1_7	75	65	60
	Elaborar el plan subsectorial de minerales para la infraestructura y hábitat	A1_1_8	75	65	60
	Reservar zonas con potencial y delimitar y declarar Áreas Estratégicas Mineras (AEM) o Áreas Estratégicas Mineras para la Formalización (AEMF)	A1_1_9	90	75	90
	Elaboración de la política de promoción asociada al desarrollo de la minería empresarial.	A1_1_10	95	50	30
	Realizar estudios metalogénicos y de potencial geológico para minerales estratégicos a escala nacional y en zonas de interés	A1_1_11	90	60	10
	Realizar estudios de geoquímica y geofísica en el territorio nacional	A1_1_12	90	60	10
	Realizar estudios de geoquímica ambiental, evaluación y zonificación de riesgo geoquímico para la salud humana y el ambiente.	A1_1_13	90	60	10
	Realizar estudios cartográficos y geomorfológicos para el ordenamiento del territorio.	A1_1_14	90	60	10
	Realizar estudios para evaluación de amenazas y riesgos de origen geológico	A1_1_15	90	60	10

## Sheet: 4.2 Consecuencias Obj 1 lin 2
	MATRIZ DE CONSECUENCIAS IMPORTANCIA- GOBERNABILIDAD
	OBJETIVO 1	Fortalecer la planeación de la actividad minera con enfoques social, cultural, ambiental y articularla con el ordenamiento territorial para el aprovechamiento racional de los recursos
	LINEA ESTRATEGICA 2	Ordenamiento Territorial para la actividad minera.
	CRITERIOS DE IMPORTANCIA
	Que tan impactante (de 0 a 100, 100 es lo mas positivo) sería cada acción respecto a cada criterio
			Criterios Económicos	Criterios Sociales		Criterios Ambientales
	Acción	ID Acción OBJ_LINEA_ACCION	Mayores Ingresos Fiscales	Mayor Generación de Empleo	Mayor Desarrollo de las comunidades locales	Mayor Protección de Ecosistemas	Mayor mitigación del Cambio Climático
	Elaborar el Plan Nacional de Ordenamiento Minero PNOM	A1_2_1	20	30	60	95	70
	Elaborar documentos diagnoisticos de los Distritos Mineros para la diversificación productiva	A1_2_2	10	30	30	80	70
	Delimitar y declarar los Distritos Mineros para la diversificación productiva	A1_2_3	60	80	95	70	10
	Elaborar e implementar el plan territorial de inversión y de política pública, para alcanzar la diversificación económica-territorial y reconversión laboral, en las regiones altamente dependientes del carbón	A1_2_4	5	70	80	35	10
	Desarrollar herramientas que permitan incluir en los planes de ordenamiento territorial (POT, PBOT, EOT) municipales y departamentales lo relacionado con el sector minero.	A1_2_5	60	65	80	70	10
	Elaborar herramientas que permitan informar a las comunidades la figura de las zonas mineras indígenas, comunidades negras y mixtas.	A1_2_6	10	5	60	40	10
	Socializar la metodología y resultados de la declaración y delimitación de reservas de recursos naturales de carácter temporal en el marco del ordenamiento minero-ambiental	A1_2_7	10	5	60	75	30
	Elaboración del análisis de riesgo por cambio climático para el subsector de minería para la identificación de necesidades de adaptación al cambio climático	A1_2_8	10	5	10	60	100
	CRITERIOS DE GOBERNABILIDAD
	Que tan impactante (de 0 a 100; 100 es lo mas positivo) sería cada acción respecto a cada criterio
CRITERIOS DE ROBUSTEZ
			Acciones
Dimensión		Criterio	Acción 1	Acción 2	Acción 3	Acción 4	Acción 5	Acción 6
Robustez		Probabilidad de cumplir expectativas	90	56	75	67	49	40
Linea estratégica 1		Dimensión	Viabilidad		Impacto social
	Acción	ID Acción OBJ_LINEA_ACCION	Mayor Viabilidad	Mayor Fortaleza Institucional	Menores Conflictos Sociales
	Elaborar el Plan Nacional de Ordenamiento Minero PNOM	A1_2_1	90	60	70
	Elaborar documentos diagnoisticos de los Distritos Mineros para la diversificación productiva	A1_2_2	60	70	10
	Delimitar y declarar los Distritos Mineros para la diversificación productiva	A1_2_3	50	70	100
	Elaborar e implementar el plan territorial de inversión y de política pública, para alcanzar la diversificación económica-territorial y reconversión laboral, en las regiones altamente dependientes del carbón	A1_2_4	55	90	80
	Desarrollar herramientas que permitan incluir en los planes de ordenamiento territorial (POT, PBOT, EOT) municipales y departamentales lo relacionado con el sector minero.	A1_2_5	85	90	70
	Elaborar herramientas que permitan informar a las comunidades la figura de las zonas mineras indígenas, comunidades negras y mixtas.	A1_2_6	80	30	95
	Socializar la metodología y resultados de la declaración y delimitación de reservas de recursos naturales de carácter temporal en el marco del ordenamiento minero-ambiental	A1_2_7	20	60	80
	Elaboración del análisis de riesgo por cambio climático para el subsector de minería para la identificación de necesidades de adaptación al cambio climático	A1_2_8	10	20	60

## Sheet: 4.3 Consecuencias Obj 1 lin 3
	MATRIZ DE CONSECUENCIAS IMPORTANCIA- GOBERNABILIDAD
	OBJETIVO 1	Fortalecer la planeación de la actividad minera con enfoques social, cultural, ambiental y articularla con el ordenamiento territorial para el aprovechamiento racional de los recursos
	LINEA ESTRATEGICA 3	Dialogo para la mitigación de la conflictividad.
	CRITERIOS DE IMPORTANCIA
	Que tan impactante (de 0 a 100, 100 es lo mas positivo) sería cada acción respecto a cada criterio
			Criterios Económicos	Criterios Sociales		Criterios Ambientales
	Acción	ID Acción OBJ_LINEA_ACCION	Mayores Ingresos Fiscales	Mayor Generación de Empleo	Mayor Desarrollo de las comunidades locales	Mayor Protección de Ecosistemas	Mayor mitigación del Cambio Climático
	Generar espacios efectivos de diálogo para el fortalecimiento de la presencia institucional de la Agencia Nacional de Minería en los territorios.	A1_3_1	10	15	80	60	10
	Avanzar en el seguimiento de las conflictividades del sector minero energético a través del observatorio de conflictividades.	A1_3_2	10	15	75	60	5
	Implementar la estrategia de relacionamiento territorial asociada al sector minero	A1_3_3	5	5	80	60	10
	Implementar el programa de relacionamiento con el territorio	A1_3_4	5	5	80	60	10
	Programas de capacitación (internos y externos) para el fortalecimiento de la gestión socioambiental y el fortalecimiento de las relaciones de la entidad con actores estratégicos para la generación, uso y aprovechamiento del conocimiento geocientífico y nuclear	A1_3_5	20	15	40	60	40
	Fortalecer el enfoque y presencia territorial- étnica para la planeación Minero	A1_3_6	10	20	40	60	10
	Establecer herramientas para orientar la formulación y seguimiento de los planes de gestión social	A1_3_7	10	20	60	65	30
	Capturar y consolidar la información social y de conflictividad socioambiental desde diferentes procesos de la ANM, por ejemplo la atención a usuario, los amparos administrativos, entre otros.	A1_3_8	10	20	40	60	15
	CRITERIOS DE GOBERNABILIDAD
	Que tan impactante (de 0 a 100; 100 es lo mas positivo) sería cada acción respecto a cada criterio
CRITERIOS DE ROBUSTEZ
			Acciones
Dimensión		Criterio	Acción 1	Acción 2	Acción 3	Acción 4	Acción 5	Acción 6
Robustez		Probabilidad de cumplir expectativas	90	56	75	67	49	40
Linea estratégica 1		Dimensión	Viabilidad		Impacto social
	Acción	ID Acción OBJ_LINEA_ACCION	Mayor Viabilidad	Mayor Fortaleza Institucional	Menores Conflictos Sociales
	Generar espacios efectivos de diálogo para el fortalecimiento de la presencia institucional de la Agencia Nacional de Minería en los territorios.	A1_3_1	90	60	90
	Avanzar en el seguimiento de las conflictividades del sector minero energético a través del observatorio de conflictividades.	A1_3_2	90	50	60
	Implementar la estrategia de relacionamiento territorial asociada al sector minero	A1_3_3	80	90	80
	Implementar el programa de relacionamiento con el territorio	A1_3_4	80	90	80
	Programas de capacitación (internos y externos) para el fortalecimiento de la gestión socioambiental y el fortalecimiento de las relaciones de la entidad con actores estratégicos para la generación, uso y aprovechamiento del conocimiento geocientífico y nuclear	A1_3_5	70	50	80
	Fortalecer el enfoque y presencia territorial- étnica para la planeación Minero	A1_3_6	70	55	90
	Establecer herramientas para orientar la formulación y seguimiento de los planes de gestión social	A1_3_7	80	60	40
	Capturar y consolidar la información social y de conflictividad socioambiental desde diferentes procesos de la ANM, por ejemplo la atención a usuario, los amparos administrativos, entre otros.	A1_3_8	55	90	70

## Sheet: 4.4 Consecuencias Obj 1 lin 4
	MATRIZ DE CONSECUENCIAS IMPORTANCIA- GOBERNABILIDAD
	OBJETIVO 1	Fortalecer la planeación de la actividad minera con enfoques social, cultural, ambiental y articularla con el ordenamiento territorial para el aprovechamiento racional de los recursos
	LINEA ESTRATEGICA 4	Incorporación de los enfoques de derechos humanos, étnicos, de género e interseccional en la minería
	CRITERIOS DE IMPORTANCIA
	Que tan impactante (de 0 a 100, 100 es lo mas positivo) sería cada acción respecto a cada criterio
			Criterios Económicos	Criterios Sociales		Criterios Ambientales
	Acción	ID Acción OBJ_LINEA_ACCION	Mayores Ingresos Fiscales	Mayor Generación de Empleo	Mayor Desarrollo de las comunidades locales	Mayor Protección de Ecosistemas	Mayor mitigación del Cambio Climático
	Elaboración de la política de Derechos Humanos del sector minero energético	A1_4_1	5	10	25	10	5
	Elaboración de la política de género del sector minero energético	A1_4_2	5	10	25	10	5
	Acciones de fortalecimiento de capacidades para la participación incidente de las mujeres en el camino de la TEJ los territorios priorizados	A1_4_3	5	60	60	10	10
	Implementar estrategias para avanzar con la disminución de brechas de género en el sector minero energético.	A1_4_4	5	60	60	10	10
	Desarrollar la agenda de cooperación internacional en materia ambiental, social, de derechos humanos y de gestión del riesgo para el sector minero-energético.	A1_4_5	20	20	60	65	60
	Implementar el Decreto 1393 de 2023 "Por el cual se reglamenta el capítulo v de la ley 70 de 1993, se adoptan mecanismos especiales para fomento y desarrollo de las actividades mineras en los territorios colectivos territorios en trámite de adjudicación y ocupados"	A1_4_6	80	60	20	20	5
	Contribuir con el conocimiento en temas mineros a comunidades étnicas en sus territorios.	A1_4_7	5	5	60	30	10
	Desarrollar programas de capacitación y fortalecimiento de capacidades dirigidos a organizaciones sociales, actores colectivos y gremios en territorios priorizados, con el objetivo de promover y fortalecer la participación incidente de las mujeres en procesos relacionados con la Transición Energética Justa (TEJ).	A1_4_8	5	20	55	50	5
	CRITERIOS DE GOBERNABILIDAD
	Que tan impactante (de 0 a 100; 100 es lo mas positivo) sería cada acción respecto a cada criterio
CRITERIOS DE ROBUSTEZ
			Acciones
Dimensión		Criterio	Acción 1	Acción 2	Acción 3	Acción 4	Acción 5	Acción 6
Robustez		Probabilidad de cumplir expectativas	90	56	75	67	49	40
Linea estratégica 1		Dimensión	Viabilidad		Impacto social
	Acción	ID Acción OBJ_LINEA_ACCION	Mayor Viabilidad	Mayor Fortaleza Institucional	Menores Conflictos Sociales
	Elaboración de la política de Derechos Humanos del sector minero energético	A1_4_1	70	20	85
	Elaboración de la política de género del sector minero energético	A1_4_2	80	20	85
	Acciones de fortalecimiento de capacidades para la participación incidente de las mujeres en el camino de la TEJ los territorios priorizados	A1_4_3	80	20	85
	Implementar estrategias para avanzar con la disminución de brechas de género en el sector minero energético.	A1_4_4	80	20	85
	Desarrollar la agenda de cooperación internacional en materia ambiental, social, de derechos humanos y de gestión del riesgo para el sector minero-energético.	A1_4_5	60	60	60
	Implementar el Decreto 1393 de 2023 "Por el cual se reglamenta el capítulo v de la ley 70 de 1993, se adoptan mecanismos especiales para fomento y desarrollo de las actividades mineras en los territorios colectivos territorios en trámite de adjudicación y ocupados"	A1_4_6	95	75	60
	Contribuir con el conocimiento en temas mineros a comunidades étnicas en sus territorios.	A1_4_7	80	40	95
	Desarrollar programas de capacitación y fortalecimiento de capacidades dirigidos a organizaciones sociales, actores colectivos y gremios en territorios priorizados, con el objetivo de promover y fortalecer la participación incidente de las mujeres en procesos relacionados con la Transición Energética Justa (TEJ).	A1_4_8	80	20	85

## Sheet: 5. IGOR Objetivo 1
	ANALISIS multicrietrio IGOR
	OBJETIVO 1
	MEDIDA IGOR
	Dimensión	peso	A1	A2	A3	A4	A5	A6
	Importancia	0.33	100	56	20	67	49	40
	Gobernabilidad	0.33	20	15	70	10	20	20
	Robustez	0.33	5	40	30	25	35	0
		IGOR	55.4805	58.7103	60.8192	54.2832	57.7386	35.851
		jerarquia (1 es el mejor)	4	2	1	5	3	6
